# Supplementary material for: Squidpops: A Simple Tool to Crowdsource a Global Map of Marine Predation Intensity
Source: PLoS One. 2015 Nov 24;10(11):e0142994. doi: 10.1371/journal.pone.0142994 (PMC4657994; doi:10.1371/journal.pone.0142994)
Supplement: S1 File — (XLSX) [file pone.0142994.s001.xlsx]

## Sheet: Metadata
Duffy JE, Ziegler S, Campbell J, Bippus P, Lefcheck JS. Squidpops: A simple tool to crowdsource a global map of marine predation intensity. PLOS ONE.
METADATA
TAB: Belize data
column head	Explanation
habitat.type	The habitat in which experiments were conducted (seagrass, reef, mangrove, sand patch)
Site	Site
Date.Deployed	The date on which the experimental replicates were deployed
Date.Collected	The date on which the experimental replicates were collected
Number.Deployed	The number of replicates deployed
Number.Recovered	The number of replicates recovered
number.squid.removed.1hr	The percent of prey items remaining after 1 hour
number.squid.removed.24hr	The percent of prey items remaining after 24 hour
pct.lost.1hr	The percent of prey items lost after 1 hour
pct.lost.24hr	The percent of prey items lost after 24 hour
Lat	Latitude of the study site (decimal)
Long	Longitude of the study site (decimal)
unique.survey.code	Unique identifier generated from site and date
fish.richness	Total number of fish species observed during visual survey
fish.abundance	Total number of individual fishes observed during visual survey
fish.abundance.noplank	Total number of individual fishes observed during visual survey, excluding fishes that are known to be planktivorous
log.fish.richness	log10(fish.richness)
log.fish.abundance	log10(fish.abundance)
log.fish.abundance.noplank	log10(fish.abundance.noplank)
TAB: VA marsh salinity transect
column head	Explanation
site	The site at which experiment was conducted (West Point, York River State Park, Indian Field Creek, Messick Point, Oyster/Eastern Shore)
rod.id	Unique identifier for each replicate
present.absent. 24hr	Whether the prey was present (1) or absent (0) after 24 hours
date.deployed	The date on which the experimental replicates were deployed
date.collected	The date on which the experimental replicates were collected
TAB: VA marsh environment data
column head	Explanation
site	The site at which experiment was conducted (West Point, York River State Park, Indian Field Creek, Messick Point, Oyster/Eastern Shore)
date.deployed	The date on which the experimental replicates were deployed
latitude	Latitude of the study site (decimal)
longitude	Longitude of the study site (decimal)
temperature.C	The mean water temperature (Degrees C) recorded using a YSI data sonde during the experimental deployment
salinity.psu	The mean salinity (PSU) recorded using a YSI data sonde during the experimental deployment
TAB: VA - NC data
column head	Explanation
Site	The site at which experiments were conducted (VA = Goodwin Island, Virginia; NC = Middle Marsh, North Carolina)
marsh.or.seagrass	The habitat in which experiments were conducted (seagrass, marsh)
deploy.date	The date on which the experimental replicates were deployed
retrieve.date	The date on which the experimental replicates were collected
number.deployed	The number of experimental replicates deployed
number.retrieved	The number of experimental replicates recovered
number.squid.remaining.1hr	The percent of prey items lost after 1 hour
number.squid.remaining.24hr	The percent of prey items lost after 24 hour
mean.number.crustaceans.per.g.seagrass	The mean number of crustaceans sampled, per g seagrass in sample
sem.number.crustaceans.per.g.seagrass	Standard error of the mean number of crustaceans sampled, per g seagrass in sample
mean.biomass.crustaceans.per.g.seagrass	The mean biomass (mg ash-free dry mass) of crustaceans of crustaceans sampled, per g seagrass in sample
sem.biomass.crustaceans.per.g.seagrass	The standard error of the mean biomass (mg ash-free dry mass) of crustaceans of crustaceans sampled, per g seagrass in sample

## Sheet: Belize data
habitat.type	Site	Date.Deployed	Date.Collected	Number.Deployed	Number.Recovered	number.squid.removed.1hr	number.squid.removed.24hr	pct.lost.1hr	pct.lost.24hr	Lat	Long	unique.survey.code	fish.richness	fish.abundance	fish.abundance.noplank	log.fish.richness	log.fish.abundance	log.fish.abundance.noplank
reef	reef.CBC.central.30ft	2014-09-25	2014-09-25	25	25	25	25	100	100	16.8024	-88.0776	reef.CBC.central.30ft.2014-09-25	43	152	152	1.63347	2.18184	2.18184
reef	reef.CBC.central.30ft	2014-09-26	2014-09-26	25	25	25	25	100	100	16.8024	-88.0776	reef.CBC.central.30ft.2014-09-26	43	152	152	1.63347	2.18184	2.18184
reef	reef.CBC.south.30ft	2014-09-25	2014-09-25	24	24	23	24	95.8333	100	16.7762	-88.0754	reef.CBC.south.30ft.2014-09-25	41	161	161	1.61278	2.20683	2.20683
reef	reef.CBC.south.30ft	2014-09-27	2014-09-28	25	25	24	24	96	96	16.7762	-88.0754	reef.CBC.south.30ft.2014-09-27	41	161	161	1.61278	2.20683	2.20683
reef	reef.CBC.central.30ft	2015-02-21	2015-02-21	11	11	11	11	100	100	16.8024	-88.0776	reef.CBC.central.30ft.2015-02-21	43	152	152	1.63347	2.18184	2.18184
reef	reef.CBC.central.30ft	2015-02-23	2015-02-23	20	20	20	20	100	100	16.8024	-88.0776	reef.CBC.central.30ft.2015-02-23	43	152	152	1.63347	2.18184	2.18184
reef	reef.CBC.north.30ft	2015-02-23	2015-02-24	20	20	12	20	60	100	16.8041	-88.079	reef.CBC.north.30ft.2015-02-23	NA	NA	NA	NA	NA	NA
seagrass	seagrass.CBC.tensite	2014-09-25	2014-09-26	25	25	1	22	4	88	16.8024	-88.0832	seagrass.CBC.tensite.2014-09-25	14	56	56	1.14613	1.74819	1.74819
seagrass	seagrass.CBC.tensite	2014-09-27	2014-09-28	25	25	6	23	24	92	16.8024	-88.0832	seagrass.CBC.tensite.2014-09-27	14	56	56	1.14613	1.74819	1.74819
seagrass	seagrass.TC.1	2014-09-26	2014-09-27	25	25	9	21	36	84	16.8239	-88.1022	seagrass.TC.1.2014-09-26	5.5	23.5	23.5	0.740363	1.37107	1.37107
seagrass	seagrass.TC.1	2014-09-28	2014-09-29	25	25	4	25	16	100	16.8239	-88.1022	seagrass.TC.1.2014-09-28	5.5	23.5	23.5	0.740363	1.37107	1.37107
seagrass	seagrass.CBC.new	2015-02-23	2015-02-24	20	17	5	7	25	41.1765	16.8056	-88.0849	seagrass.CBC.new.2015-02-23	13	5	5	1.11394	0.69897	0.69897
mangrove	mangrove.TC.ext	2014-09-26	2014-09-27	25	24	3	15	12	62.5	16.8248	-88.1016	mangrove.TC.ext.2014-09-26	13	163	160.5	1.11394	2.21219	2.20548
mangrove	mangrove.TC.ext	2014-09-28	2014-09-28	25	25	14	25	56	100	16.8248	-88.1016	mangrove.TC.ext.2014-09-28	13	163	160.5	1.11394	2.21219	2.20548
mangrove	mangrove.TC.int	2014-09-27	2014-09-28	25	25	0	11	0	44	16.8286	-88.1046	mangrove.TC.int.2014-09-27	15	345.5	93	1.17609	2.53845	1.96848
mangrove	mangrove.TC.int	2014-09-29	2014-09-30	26	26	0	10	0	38.4615	16.8286	-88.1046	mangrove.TC.int.2014-09-29	15	345.5	93	1.17609	2.53845	1.96848
sand_patch	sand.CBC.shallow	2014-09-29	2014-09-30	25	25	3	3	12	12	16.805	-88.083	sand.CBC.shallow.2014-09-29	4	16	16	0.60206	1.20412	1.20412
sand_patch	sand.CBC.shallow	2014-09-30	2014-10-01	25	25	0	1	0	4	16.805	-88.083	sand.CBC.shallow.2014-09-30	4	16	16	0.60206	1.20412	1.20412
sand_patch	sand.CBC.deep	2014-09-29	2014-09-30	25	25	0	3	0	12	16.8053	-88.0853	sand.CBC.deep.2014-09-29	6	14	14	0.778151	1.14613	1.14613
sand_patch	sand.CBC.deep	2014-09-30	2014-10-01	25	25	1	4	4	16	16.8053	-88.0853	sand.CBC.deep.2014-09-30	6	14	14	0.778151	1.14613	1.14613

## Sheet: VA marsh salinity transect
site	rod.id	present.absent. 24hr	date.deployed	date.collected
West Point	1a	1	2014-06-03	2014-06-04
West Point	1b	1	2014-06-03	2014-06-04
West Point	2a	1	2014-06-03	2014-06-04
West Point	2b	1	2014-06-03	2014-06-04
West Point	3a	1	2014-06-03	2014-06-04
West Point	3b	1	2014-06-03	2014-06-04
West Point	4a	1	2014-06-03	2014-06-04
West Point	4b	0	2014-06-03	2014-06-04
West Point	5a	1	2014-06-03	2014-06-04
West Point	5b	1	2014-06-03	2014-06-04
West Point	6a	1	2014-06-03	2014-06-04
West Point	6b	1	2014-06-03	2014-06-04
West Point	7a	1	2014-06-03	2014-06-04
West Point	7b	1	2014-06-03	2014-06-04
West Point	8a	0	2014-06-03	2014-06-04
West Point	8b	1	2014-06-03	2014-06-04
West Point	9a	1	2014-06-03	2014-06-04
West Point	9b	1	2014-06-03	2014-06-04
West Point	10a	0.5	2014-06-03	2014-06-04
West Point	10b	1	2014-06-03	2014-06-04
West Point	11a	1	2014-06-03	2014-06-04
West Point	11b	1	2014-06-03	2014-06-04
West Point	12a	1	2014-06-03	2014-06-04
West Point	12b	1	2014-06-03	2014-06-04
West Point	13b	1	2014-06-03	2014-06-04
York River State Park	1a	1	2014-06-03	2014-06-04
York River State Park	1b	1	2014-06-03	2014-06-04
York River State Park	2a	1	2014-06-03	2014-06-04
York River State Park	2b	1	2014-06-03	2014-06-04
York River State Park	3a	1	2014-06-03	2014-06-04
York River State Park	3b	1	2014-06-03	2014-06-04
York River State Park	4a	0	2014-06-03	2014-06-04
York River State Park	4b	1	2014-06-03	2014-06-04
York River State Park	5a	0	2014-06-03	2014-06-04
York River State Park	5b	1	2014-06-03	2014-06-04
York River State Park	6a	0	2014-06-03	2014-06-04
York River State Park	6b	0	2014-06-03	2014-06-04
York River State Park	7a	0	2014-06-03	2014-06-04
York River State Park	7b	1	2014-06-03	2014-06-04
York River State Park	8a	0.5	2014-06-03	2014-06-04
York River State Park	8b	1	2014-06-03	2014-06-04
York River State Park	9a	0.5	2014-06-03	2014-06-04
York River State Park	9b	1	2014-06-03	2014-06-04
York River State Park	10a	0	2014-06-03	2014-06-04
York River State Park	10b	0	2014-06-03	2014-06-04
York River State Park	11a	0	2014-06-03	2014-06-04
York River State Park	11b	1	2014-06-03	2014-06-04
York River State Park	12a	0	2014-06-03	2014-06-04
York River State Park	12b	1	2014-06-03	2014-06-04
York River State Park	13a	NA	2014-06-03	2014-06-04
York River State Park	13b	0	2014-06-03	2014-06-04
Indian Field Creek	1a	0	2014-06-03	2014-06-04
Indian Field Creek	1b	0	2014-06-03	2014-06-04
Indian Field Creek	2a	0	2014-06-03	2014-06-04
Indian Field Creek	2b	0	2014-06-03	2014-06-04
Indian Field Creek	3a	0	2014-06-03	2014-06-04
Indian Field Creek	3b	0	2014-06-03	2014-06-04
Indian Field Creek	4a	0	2014-06-03	2014-06-04
Indian Field Creek	4b	0	2014-06-03	2014-06-04
Indian Field Creek	5a	0	2014-06-03	2014-06-04
Indian Field Creek	5b	0	2014-06-03	2014-06-04
Indian Field Creek	6a	0	2014-06-03	2014-06-04
Indian Field Creek	6b	0	2014-06-03	2014-06-04
Indian Field Creek	7a	0	2014-06-03	2014-06-04
Indian Field Creek	7b	0	2014-06-03	2014-06-04
Indian Field Creek	8a	1	2014-06-03	2014-06-04
Indian Field Creek	8b	0	2014-06-03	2014-06-04
Indian Field Creek	9a	0	2014-06-03	2014-06-04
Indian Field Creek	9b	0	2014-06-03	2014-06-04
Indian Field Creek	10a	1	2014-06-03	2014-06-04
Indian Field Creek	10b	NA	2014-06-03	2014-06-04
Indian Field Creek	11a	0	2014-06-03	2014-06-04
Indian Field Creek	11b	0	2014-06-03	2014-06-04
Indian Field Creek	12a	0	2014-06-03	2014-06-04
Indian Field Creek	12b	0	2014-06-03	2014-06-04
Indian Field Creek	13a	NA	2014-06-03	2014-06-04
Indian Field Creek	13b	0	2014-06-03	2014-06-04
Messick Point	1a	0	2014-06-03	2014-06-04
Messick Point	1b	0	2014-06-03	2014-06-04
Messick Point	2a	0	2014-06-03	2014-06-04
Messick Point	2b	0	2014-06-03	2014-06-04
Messick Point	3a	0	2014-06-03	2014-06-04
Messick Point	3b	1	2014-06-03	2014-06-04
Messick Point	4a	0	2014-06-03	2014-06-04
Messick Point	4b	0	2014-06-03	2014-06-04
Messick Point	5a	0	2014-06-03	2014-06-04
Messick Point	5b	0	2014-06-03	2014-06-04
Messick Point	6a	0	2014-06-03	2014-06-04
Messick Point	6b	0	2014-06-03	2014-06-04
Messick Point	7a	0	2014-06-03	2014-06-04
Messick Point	7b	0	2014-06-03	2014-06-04
Messick Point	8a	0.5	2014-06-03	2014-06-04
Messick Point	8b	0	2014-06-03	2014-06-04
Messick Point	9a	0	2014-06-03	2014-06-04
Messick Point	9b	0	2014-06-03	2014-06-04
Messick Point	10a	0	2014-06-03	2014-06-04
Messick Point	10b	0	2014-06-03	2014-06-04
Messick Point	11a	0	2014-06-03	2014-06-04
Messick Point	11b	1	2014-06-03	2014-06-04
Messick Point	12a	0	2014-06-03	2014-06-04
Messick Point	12b	0	2014-06-03	2014-06-04
Messick Point	13a	NA	2014-06-03	2014-06-04
Messick Point	13b	0	2014-06-03	2014-06-04
Oyster/Eastern Shore	1a	1	2014-06-03	2014-06-04
Oyster/Eastern Shore	1b	1	2014-06-03	2014-06-04
Oyster/Eastern Shore	2a	1	2014-06-03	2014-06-04
Oyster/Eastern Shore	2b	0	2014-06-03	2014-06-04
Oyster/Eastern Shore	3a	0	2014-06-03	2014-06-04
Oyster/Eastern Shore	3b	1	2014-06-03	2014-06-04
Oyster/Eastern Shore	4a	0	2014-06-03	2014-06-04
Oyster/Eastern Shore	4b	0	2014-06-03	2014-06-04
Oyster/Eastern Shore	5a	0	2014-06-03	2014-06-04
Oyster/Eastern Shore	5b	0	2014-06-03	2014-06-04
Oyster/Eastern Shore	6a	0	2014-06-03	2014-06-04
Oyster/Eastern Shore	6b	1	2014-06-03	2014-06-04
Oyster/Eastern Shore	7a	0	2014-06-03	2014-06-04
Oyster/Eastern Shore	7b	0	2014-06-03	2014-06-04
Oyster/Eastern Shore	8a	0	2014-06-03	2014-06-04
Oyster/Eastern Shore	8b	0	2014-06-03	2014-06-04
Oyster/Eastern Shore	9a	1	2014-06-03	2014-06-04
Oyster/Eastern Shore	9b	0	2014-06-03	2014-06-04
Oyster/Eastern Shore	10a	0	2014-06-03	2014-06-04
Oyster/Eastern Shore	10b	0	2014-06-03	2014-06-04
Oyster/Eastern Shore	11a	0	2014-06-03	2014-06-04
Oyster/Eastern Shore	11b	0	2014-06-03	2014-06-04
Oyster/Eastern Shore	12a	0	2014-06-03	2014-06-04
Oyster/Eastern Shore	12b	1	2014-06-03	2014-06-04
Oyster/Eastern Shore	13a	NA	2014-06-03	2014-06-04
Oyster/Eastern Shore	13b	0	2014-06-03	2014-06-04
West Point	1a	0	2014-07-01	2014-07-02
West Point	1b	0	2014-07-01	2014-07-02
West Point	2a	1	2014-07-01	2014-07-02
West Point	2b	0	2014-07-01	2014-07-02
West Point	3a	0	2014-07-01	2014-07-02
West Point	3b	0.5	2014-07-01	2014-07-02
West Point	4a	1	2014-07-01	2014-07-02
West Point	4b	1	2014-07-01	2014-07-02
West Point	5a	0.5	2014-07-01	2014-07-02
West Point	5b	1	2014-07-01	2014-07-02
West Point	6a	0	2014-07-01	2014-07-02
West Point	6b	0	2014-07-01	2014-07-02
West Point	7a	0	2014-07-01	2014-07-02
West Point	7b	0	2014-07-01	2014-07-02
West Point	8a	1	2014-07-01	2014-07-02
West Point	8b	1	2014-07-01	2014-07-02
West Point	9a	0.5	2014-07-01	2014-07-02
West Point	9b	0.5	2014-07-01	2014-07-02
West Point	10a	1	2014-07-01	2014-07-02
West Point	10b	1	2014-07-01	2014-07-02
West Point	11a	1	2014-07-01	2014-07-02
West Point	11b	1	2014-07-01	2014-07-02
West Point	12a	0	2014-07-01	2014-07-02
West Point	12b	0	2014-07-01	2014-07-02
West Point	13b	1	2014-07-01	2014-07-02
York River State Park	1a	0	2014-07-01	2014-07-02
York River State Park	1b	0	2014-07-01	2014-07-02
York River State Park	2a	0	2014-07-01	2014-07-02
York River State Park	2b	0	2014-07-01	2014-07-02
York River State Park	3a	0	2014-07-01	2014-07-02
York River State Park	3b	1	2014-07-01	2014-07-02
York River State Park	4a	0.5	2014-07-01	2014-07-02
York River State Park	4b	0	2014-07-01	2014-07-02
York River State Park	5a	0	2014-07-01	2014-07-02
York River State Park	5b	0	2014-07-01	2014-07-02
York River State Park	6a	0	2014-07-01	2014-07-02
York River State Park	6b	0	2014-07-01	2014-07-02
York River State Park	7a	0	2014-07-01	2014-07-02
York River State Park	7b	0	2014-07-01	2014-07-02
York River State Park	8a	0	2014-07-01	2014-07-02
York River State Park	8b	0	2014-07-01	2014-07-02
York River State Park	9a	0	2014-07-01	2014-07-02
York River State Park	9b	0	2014-07-01	2014-07-02
York River State Park	10a	0	2014-07-01	2014-07-02
York River State Park	10b	1	2014-07-01	2014-07-02
York River State Park	11a	1	2014-07-01	2014-07-02
York River State Park	11b	0	2014-07-01	2014-07-02
York River State Park	12a	0	2014-07-01	2014-07-02
York River State Park	12b	0	2014-07-01	2014-07-02
York River State Park	13b	1	2014-07-01	2014-07-02
Indian Field Creek	1a	0	2014-07-01	2014-07-02
Indian Field Creek	1b	0	2014-07-01	2014-07-02
Indian Field Creek	2a	0	2014-07-01	2014-07-02
Indian Field Creek	2b	0	2014-07-01	2014-07-02
Indian Field Creek	3a	0	2014-07-01	2014-07-02
Indian Field Creek	3b	0	2014-07-01	2014-07-02
Indian Field Creek	4a	0	2014-07-01	2014-07-02
Indian Field Creek	4b	0	2014-07-01	2014-07-02
Indian Field Creek	5a	0	2014-07-01	2014-07-02
Indian Field Creek	5b	0	2014-07-01	2014-07-02
Indian Field Creek	6a	0	2014-07-01	2014-07-02
Indian Field Creek	6b	1	2014-07-01	2014-07-02
Indian Field Creek	7a	0	2014-07-01	2014-07-02
Indian Field Creek	7b	1	2014-07-01	2014-07-02
Indian Field Creek	8a	0	2014-07-01	2014-07-02
Indian Field Creek	8b	0	2014-07-01	2014-07-02
Indian Field Creek	9a	1	2014-07-01	2014-07-02
Indian Field Creek	9b	0	2014-07-01	2014-07-02
Indian Field Creek	10a	0	2014-07-01	2014-07-02
Indian Field Creek	10b	0	2014-07-01	2014-07-02
Indian Field Creek	11a	0	2014-07-01	2014-07-02
Indian Field Creek	11b	0	2014-07-01	2014-07-02
Indian Field Creek	12a	NA	2014-07-01	2014-07-02
Indian Field Creek	12b	0	2014-07-01	2014-07-02
Indian Field Creek	13b	0	2014-07-01	2014-07-02
Messick Point	1a	1	2014-07-01	2014-07-02
Messick Point	1b	0	2014-07-01	2014-07-02
Messick Point	2a	0	2014-07-01	2014-07-02
Messick Point	2b	0	2014-07-01	2014-07-02
Messick Point	3a	0	2014-07-01	2014-07-02
Messick Point	3b	0	2014-07-01	2014-07-02
Messick Point	4a	1	2014-07-01	2014-07-02
Messick Point	4b	0	2014-07-01	2014-07-02
Messick Point	5a	0	2014-07-01	2014-07-02
Messick Point	5b	0	2014-07-01	2014-07-02
Messick Point	6a	0	2014-07-01	2014-07-02
Messick Point	6b	0	2014-07-01	2014-07-02
Messick Point	7a	1	2014-07-01	2014-07-02
Messick Point	7b	0	2014-07-01	2014-07-02
Messick Point	8a	0	2014-07-01	2014-07-02
Messick Point	8b	0	2014-07-01	2014-07-02
Messick Point	9a	0	2014-07-01	2014-07-02
Messick Point	9b	0	2014-07-01	2014-07-02
Messick Point	10a	0	2014-07-01	2014-07-02
Messick Point	10b	0	2014-07-01	2014-07-02
Messick Point	11a	0	2014-07-01	2014-07-02
Messick Point	11b	0	2014-07-01	2014-07-02
Messick Point	12a	0	2014-07-01	2014-07-02
Messick Point	12b	0	2014-07-01	2014-07-02
Messick Point	13b	0	2014-07-01	2014-07-02
Oyster/Eastern Shore	1a	0	2014-07-01	2014-07-02
Oyster/Eastern Shore	1b	0	2014-07-01	2014-07-02
Oyster/Eastern Shore	2a	0	2014-07-01	2014-07-02
Oyster/Eastern Shore	2b	0	2014-07-01	2014-07-02
Oyster/Eastern Shore	3a	0	2014-07-01	2014-07-02
Oyster/Eastern Shore	3b	0	2014-07-01	2014-07-02
Oyster/Eastern Shore	4a	0	2014-07-01	2014-07-02
Oyster/Eastern Shore	4b	0	2014-07-01	2014-07-02
Oyster/Eastern Shore	5a	0	2014-07-01	2014-07-02
Oyster/Eastern Shore	5b	0	2014-07-01	2014-07-02
Oyster/Eastern Shore	6a	0	2014-07-01	2014-07-02
Oyster/Eastern Shore	6b	0	2014-07-01	2014-07-02
Oyster/Eastern Shore	7a	0	2014-07-01	2014-07-02
Oyster/Eastern Shore	7b	0	2014-07-01	2014-07-02
Oyster/Eastern Shore	8a	0.5	2014-07-01	2014-07-02
Oyster/Eastern Shore	8b	0	2014-07-01	2014-07-02
Oyster/Eastern Shore	9a	0	2014-07-01	2014-07-02
Oyster/Eastern Shore	9b	0	2014-07-01	2014-07-02
Oyster/Eastern Shore	10a	0	2014-07-01	2014-07-02
Oyster/Eastern Shore	10b	0	2014-07-01	2014-07-02
Oyster/Eastern Shore	11a	0	2014-07-01	2014-07-02
Oyster/Eastern Shore	11b	0	2014-07-01	2014-07-02
Oyster/Eastern Shore	12a	0	2014-07-01	2014-07-02
Oyster/Eastern Shore	12b	0	2014-07-01	2014-07-02
Oyster/Eastern Shore	13b	0	2014-07-01	2014-07-02
West Point	1a	0	2014-08-03	2014-08-04
West Point	1b	0	2014-08-03	2014-08-04
West Point	2a	0	2014-08-03	2014-08-04
West Point	2b	0	2014-08-03	2014-08-04
West Point	3a	0	2014-08-03	2014-08-04
West Point	3b	0	2014-08-03	2014-08-04
West Point	4a	0	2014-08-03	2014-08-04
West Point	4b	0	2014-08-03	2014-08-04
West Point	5a	0	2014-08-03	2014-08-04
West Point	5b	0	2014-08-03	2014-08-04
West Point	6a	0	2014-08-03	2014-08-04
West Point	6b	0	2014-08-03	2014-08-04
West Point	7a	0	2014-08-03	2014-08-04
West Point	7b	0	2014-08-03	2014-08-04
West Point	8a	0	2014-08-03	2014-08-04
West Point	8b	0	2014-08-03	2014-08-04
West Point	9a	0	2014-08-03	2014-08-04
West Point	9b	0	2014-08-03	2014-08-04
West Point	10a	0	2014-08-03	2014-08-04
West Point	10b	0	2014-08-03	2014-08-04
West Point	11a	0	2014-08-03	2014-08-04
West Point	11b	0	2014-08-03	2014-08-04
West Point	12a	0	2014-08-03	2014-08-04
West Point	12b	0	2014-08-03	2014-08-04
West Point	13b	0	2014-08-03	2014-08-04
York River State Park	1a	1	2014-08-03	2014-08-04
York River State Park	1b	0	2014-08-03	2014-08-04
York River State Park	2a	1	2014-08-03	2014-08-04
York River State Park	2b	0	2014-08-03	2014-08-04
York River State Park	3a	1	2014-08-03	2014-08-04
York River State Park	3b	0	2014-08-03	2014-08-04
York River State Park	4a	0	2014-08-03	2014-08-04
York River State Park	4b	0	2014-08-03	2014-08-04
York River State Park	5a	0	2014-08-03	2014-08-04
York River State Park	5b	0	2014-08-03	2014-08-04
York River State Park	6a	1	2014-08-03	2014-08-04
York River State Park	6b	0	2014-08-03	2014-08-04
York River State Park	7a	0	2014-08-03	2014-08-04
York River State Park	7b	0	2014-08-03	2014-08-04
York River State Park	8a	0	2014-08-03	2014-08-04
York River State Park	8b	0	2014-08-03	2014-08-04
York River State Park	9a	0	2014-08-03	2014-08-04
York River State Park	9b	0	2014-08-03	2014-08-04
York River State Park	10a	0	2014-08-03	2014-08-04
York River State Park	10b	0	2014-08-03	2014-08-04
York River State Park	11a	0	2014-08-03	2014-08-04
York River State Park	11b	0	2014-08-03	2014-08-04
York River State Park	12a	0	2014-08-03	2014-08-04
York River State Park	12b	0	2014-08-03	2014-08-04
York River State Park	13b	0	2014-08-03	2014-08-04
Indian Field Creek	1a	0	2014-08-03	2014-08-04
Indian Field Creek	1b	0	2014-08-03	2014-08-04
Indian Field Creek	2a	0	2014-08-03	2014-08-04
Indian Field Creek	2b	0	2014-08-03	2014-08-04
Indian Field Creek	3a	0	2014-08-03	2014-08-04
Indian Field Creek	3b	0	2014-08-03	2014-08-04
Indian Field Creek	4a	0	2014-08-03	2014-08-04
Indian Field Creek	4b	0	2014-08-03	2014-08-04
Indian Field Creek	5a	0	2014-08-03	2014-08-04
Indian Field Creek	5b	0	2014-08-03	2014-08-04
Indian Field Creek	6a	0	2014-08-03	2014-08-04
Indian Field Creek	6b	0	2014-08-03	2014-08-04
Indian Field Creek	7a	0	2014-08-03	2014-08-04
Indian Field Creek	7b	0	2014-08-03	2014-08-04
Indian Field Creek	8a	0	2014-08-03	2014-08-04
Indian Field Creek	8b	0	2014-08-03	2014-08-04
Indian Field Creek	9a	0	2014-08-03	2014-08-04
Indian Field Creek	9b	0	2014-08-03	2014-08-04
Indian Field Creek	10a	0	2014-08-03	2014-08-04
Indian Field Creek	10b	0	2014-08-03	2014-08-04
Indian Field Creek	11a	0	2014-08-03	2014-08-04
Indian Field Creek	11b	0	2014-08-03	2014-08-04
Indian Field Creek	12a	0	2014-08-03	2014-08-04
Indian Field Creek	12b	0	2014-08-03	2014-08-04
Indian Field Creek	13b	0	2014-08-03	2014-08-04
Messick Point	1a	1	2014-08-03	2014-08-04
Messick Point	1b	0	2014-08-03	2014-08-04
Messick Point	2a	0	2014-08-03	2014-08-04
Messick Point	2b	0	2014-08-03	2014-08-04
Messick Point	3a	0	2014-08-03	2014-08-04
Messick Point	3b	0	2014-08-03	2014-08-04
Messick Point	4a	0	2014-08-03	2014-08-04
Messick Point	4b	0	2014-08-03	2014-08-04
Messick Point	5a	0	2014-08-03	2014-08-04
Messick Point	5b	NA	2014-08-03	2014-08-04
Messick Point	6a	0	2014-08-03	2014-08-04
Messick Point	6b	0	2014-08-03	2014-08-04
Messick Point	7a	0	2014-08-03	2014-08-04
Messick Point	7b	0	2014-08-03	2014-08-04
Messick Point	8a	0	2014-08-03	2014-08-04
Messick Point	8b	0	2014-08-03	2014-08-04
Messick Point	9a	0	2014-08-03	2014-08-04
Messick Point	9b	0	2014-08-03	2014-08-04
Messick Point	10a	0	2014-08-03	2014-08-04
Messick Point	10b	0	2014-08-03	2014-08-04
Messick Point	11a	0	2014-08-03	2014-08-04
Messick Point	11b	0	2014-08-03	2014-08-04
Messick Point	12a	0	2014-08-03	2014-08-04
Messick Point	12b	0	2014-08-03	2014-08-04
Messick Point	13b	0	2014-08-03	2014-08-04
Oyster/Eastern Shore	1a	0	2014-08-03	2014-08-04
Oyster/Eastern Shore	1b	0	2014-08-03	2014-08-04
Oyster/Eastern Shore	2a	0	2014-08-03	2014-08-04
Oyster/Eastern Shore	2b	0	2014-08-03	2014-08-04
Oyster/Eastern Shore	3a	0	2014-08-03	2014-08-04
Oyster/Eastern Shore	3b	0	2014-08-03	2014-08-04
Oyster/Eastern Shore	4a	0	2014-08-03	2014-08-04
Oyster/Eastern Shore	4b	0	2014-08-03	2014-08-04
Oyster/Eastern Shore	5a	0	2014-08-03	2014-08-04
Oyster/Eastern Shore	5b	0	2014-08-03	2014-08-04
Oyster/Eastern Shore	6a	0	2014-08-03	2014-08-04
Oyster/Eastern Shore	6b	0	2014-08-03	2014-08-04
Oyster/Eastern Shore	7a	1	2014-08-03	2014-08-04
Oyster/Eastern Shore	7b	0	2014-08-03	2014-08-04
Oyster/Eastern Shore	8a	0	2014-08-03	2014-08-04
Oyster/Eastern Shore	8b	0	2014-08-03	2014-08-04
Oyster/Eastern Shore	9a	0	2014-08-03	2014-08-04
Oyster/Eastern Shore	9b	0	2014-08-03	2014-08-04
Oyster/Eastern Shore	10a	0	2014-08-03	2014-08-04
Oyster/Eastern Shore	10b	0	2014-08-03	2014-08-04
Oyster/Eastern Shore	11a	0	2014-08-03	2014-08-04
Oyster/Eastern Shore	11b	0	2014-08-03	2014-08-04
Oyster/Eastern Shore	12a	0	2014-08-03	2014-08-04
Oyster/Eastern Shore	12b	0	2014-08-03	2014-08-04
Oyster/Eastern Shore	13b	0	2014-08-03	2014-08-04
West Point	1a	0	2014-09-29	2014-09-30
West Point	1b	0	2014-09-29	2014-09-30
West Point	2a	0	2014-09-29	2014-09-30
West Point	2b	0	2014-09-29	2014-09-30
West Point	3a	0	2014-09-29	2014-09-30
West Point	3b	0	2014-09-29	2014-09-30
West Point	4a	0	2014-09-29	2014-09-30
West Point	4b	0	2014-09-29	2014-09-30
West Point	5a	0	2014-09-29	2014-09-30
West Point	5b	0	2014-09-29	2014-09-30
West Point	6a	0	2014-09-29	2014-09-30
West Point	6b	0	2014-09-29	2014-09-30
West Point	7a	0	2014-09-29	2014-09-30
West Point	7b	0	2014-09-29	2014-09-30
West Point	8a	0	2014-09-29	2014-09-30
West Point	8b	0	2014-09-29	2014-09-30
West Point	9a	1	2014-09-29	2014-09-30
West Point	9b	1	2014-09-29	2014-09-30
West Point	10a	0	2014-09-29	2014-09-30
West Point	10b	0	2014-09-29	2014-09-30
West Point	11a	0	2014-09-29	2014-09-30
West Point	11b	0	2014-09-29	2014-09-30
West Point	12a	0	2014-09-29	2014-09-30
West Point	12b	0	2014-09-29	2014-09-30
West Point	13b	0	2014-09-29	2014-09-30
York River State Park	1a	1	2014-09-29	2014-09-30
York River State Park	1b	1	2014-09-29	2014-09-30
York River State Park	2a	1	2014-09-29	2014-09-30
York River State Park	2b	1	2014-09-29	2014-09-30
York River State Park	3a	0	2014-09-29	2014-09-30
York River State Park	3b	1	2014-09-29	2014-09-30
York River State Park	4a	1	2014-09-29	2014-09-30
York River State Park	4b	1	2014-09-29	2014-09-30
York River State Park	5a	1	2014-09-29	2014-09-30
York River State Park	5b	1	2014-09-29	2014-09-30
York River State Park	6a	0	2014-09-29	2014-09-30
York River State Park	6b	1	2014-09-29	2014-09-30
York River State Park	7a	0	2014-09-29	2014-09-30
York River State Park	7b	0	2014-09-29	2014-09-30
York River State Park	8a	0	2014-09-29	2014-09-30
York River State Park	8b	0	2014-09-29	2014-09-30
York River State Park	9a	0	2014-09-29	2014-09-30
York River State Park	9b	0	2014-09-29	2014-09-30
York River State Park	10a	0	2014-09-29	2014-09-30
York River State Park	10b	0	2014-09-29	2014-09-30
York River State Park	11a	0	2014-09-29	2014-09-30
York River State Park	11b	0	2014-09-29	2014-09-30
York River State Park	12a	0	2014-09-29	2014-09-30
York River State Park	12b	0	2014-09-29	2014-09-30
York River State Park	13b	0	2014-09-29	2014-09-30
Indian Field Creek	1a	0	2014-09-29	2014-09-30
Indian Field Creek	1b	0	2014-09-29	2014-09-30
Indian Field Creek	2a	0	2014-09-29	2014-09-30
Indian Field Creek	2b	0	2014-09-29	2014-09-30
Indian Field Creek	3a	0	2014-09-29	2014-09-30
Indian Field Creek	3b	0	2014-09-29	2014-09-30
Indian Field Creek	4a	0	2014-09-29	2014-09-30
Indian Field Creek	4b	0	2014-09-29	2014-09-30
Indian Field Creek	5a	0	2014-09-29	2014-09-30
Indian Field Creek	5b	0	2014-09-29	2014-09-30
Indian Field Creek	6a	0	2014-09-29	2014-09-30
Indian Field Creek	6b	0	2014-09-29	2014-09-30
Indian Field Creek	7a	0	2014-09-29	2014-09-30
Indian Field Creek	7b	0	2014-09-29	2014-09-30
Indian Field Creek	8a	0	2014-09-29	2014-09-30
Indian Field Creek	8b	0	2014-09-29	2014-09-30
Indian Field Creek	9a	0	2014-09-29	2014-09-30
Indian Field Creek	9b	0	2014-09-29	2014-09-30
Indian Field Creek	10a	0	2014-09-29	2014-09-30
Indian Field Creek	10b	0	2014-09-29	2014-09-30
Indian Field Creek	11a	0	2014-09-29	2014-09-30
Indian Field Creek	11b	0	2014-09-29	2014-09-30
Indian Field Creek	12a	0	2014-09-29	2014-09-30
Indian Field Creek	12b	0	2014-09-29	2014-09-30
Indian Field Creek	13b	0	2014-09-29	2014-09-30
Messick Point	1a	0	2014-09-29	2014-09-30
Messick Point	1b	0	2014-09-29	2014-09-30
Messick Point	2a	0	2014-09-29	2014-09-30
Messick Point	2b	0	2014-09-29	2014-09-30
Messick Point	3a	0	2014-09-29	2014-09-30
Messick Point	3b	0	2014-09-29	2014-09-30
Messick Point	4a	0	2014-09-29	2014-09-30
Messick Point	4b	0	2014-09-29	2014-09-30
Messick Point	5a	0	2014-09-29	2014-09-30
Messick Point	5b	0	2014-09-29	2014-09-30
Messick Point	6a	0	2014-09-29	2014-09-30
Messick Point	6b	0	2014-09-29	2014-09-30
Messick Point	7a	0	2014-09-29	2014-09-30
Messick Point	7b	0	2014-09-29	2014-09-30
Messick Point	8a	0	2014-09-29	2014-09-30
Messick Point	8b	0	2014-09-29	2014-09-30
Messick Point	9a	0	2014-09-29	2014-09-30
Messick Point	9b	0	2014-09-29	2014-09-30
Messick Point	10a	0	2014-09-29	2014-09-30
Messick Point	10b	0	2014-09-29	2014-09-30
Messick Point	11a	0	2014-09-29	2014-09-30
Messick Point	11b	0	2014-09-29	2014-09-30
Messick Point	12a	0	2014-09-29	2014-09-30
Messick Point	12b	0	2014-09-29	2014-09-30
Messick Point	13b	0	2014-09-29	2014-09-30
Oyster/Eastern Shore	1a	0	2014-09-29	2014-09-30
Oyster/Eastern Shore	1b	0	2014-09-29	2014-09-30
Oyster/Eastern Shore	2a	0	2014-09-29	2014-09-30
Oyster/Eastern Shore	2b	0	2014-09-29	2014-09-30
Oyster/Eastern Shore	3a	0	2014-09-29	2014-09-30
Oyster/Eastern Shore	3b	0	2014-09-29	2014-09-30
Oyster/Eastern Shore	4a	0	2014-09-29	2014-09-30
Oyster/Eastern Shore	4b	0	2014-09-29	2014-09-30
Oyster/Eastern Shore	5a	0	2014-09-29	2014-09-30
Oyster/Eastern Shore	5b	0	2014-09-29	2014-09-30
Oyster/Eastern Shore	6a	0	2014-09-29	2014-09-30
Oyster/Eastern Shore	6b	0	2014-09-29	2014-09-30
Oyster/Eastern Shore	7a	0	2014-09-29	2014-09-30
Oyster/Eastern Shore	7b	0	2014-09-29	2014-09-30
Oyster/Eastern Shore	8a	0	2014-09-29	2014-09-30
Oyster/Eastern Shore	8b	0	2014-09-29	2014-09-30
Oyster/Eastern Shore	9a	0	2014-09-29	2014-09-30
Oyster/Eastern Shore	9b	0	2014-09-29	2014-09-30
Oyster/Eastern Shore	10a	0	2014-09-29	2014-09-30
Oyster/Eastern Shore	10b	0	2014-09-29	2014-09-30
Oyster/Eastern Shore	11a	0	2014-09-29	2014-09-30
Oyster/Eastern Shore	11b	0	2014-09-29	2014-09-30
Oyster/Eastern Shore	12a	0	2014-09-29	2014-09-30
Oyster/Eastern Shore	12b	0	2014-09-29	2014-09-30
Oyster/Eastern Shore	13b	0	2014-09-29	2014-09-30
West Point	1a	0	2014-10-30	2014-10-31
West Point	1b	0	2014-10-30	2014-10-31
West Point	2a	1	2014-10-30	2014-10-31
West Point	2b	1	2014-10-30	2014-10-31
West Point	3a	0	2014-10-30	2014-10-31
West Point	3b	0	2014-10-30	2014-10-31
West Point	4a	0	2014-10-30	2014-10-31
West Point	4b	0	2014-10-30	2014-10-31
West Point	5a	0	2014-10-30	2014-10-31
West Point	5b	1	2014-10-30	2014-10-31
West Point	6a	1	2014-10-30	2014-10-31
West Point	6b	0	2014-10-30	2014-10-31
West Point	7a	1	2014-10-30	2014-10-31
West Point	7b	0	2014-10-30	2014-10-31
West Point	8a	0	2014-10-30	2014-10-31
West Point	8b	1	2014-10-30	2014-10-31
West Point	9a	0	2014-10-30	2014-10-31
West Point	9b	1	2014-10-30	2014-10-31
West Point	10a	1	2014-10-30	2014-10-31
West Point	10b	1	2014-10-30	2014-10-31
West Point	11a	0	2014-10-30	2014-10-31
West Point	11b	0	2014-10-30	2014-10-31
West Point	12a	0	2014-10-30	2014-10-31
West Point	12b	0	2014-10-30	2014-10-31
West Point	13b	0	2014-10-30	2014-10-31
York River State Park	1a	1	2014-10-30	2014-10-31
York River State Park	1b	1	2014-10-30	2014-10-31
York River State Park	2a	1	2014-10-30	2014-10-31
York River State Park	2b	1	2014-10-30	2014-10-31
York River State Park	3a	1	2014-10-30	2014-10-31
York River State Park	3b	1	2014-10-30	2014-10-31
York River State Park	4a	1	2014-10-30	2014-10-31
York River State Park	4b	0	2014-10-30	2014-10-31
York River State Park	5a	1	2014-10-30	2014-10-31
York River State Park	5b	1	2014-10-30	2014-10-31
York River State Park	6a	0	2014-10-30	2014-10-31
York River State Park	6b	1	2014-10-30	2014-10-31
York River State Park	7a	0	2014-10-30	2014-10-31
York River State Park	7b	1	2014-10-30	2014-10-31
York River State Park	8a	1	2014-10-30	2014-10-31
York River State Park	8b	0	2014-10-30	2014-10-31
York River State Park	9a	1	2014-10-30	2014-10-31
York River State Park	9b	1	2014-10-30	2014-10-31
York River State Park	10a	1	2014-10-30	2014-10-31
York River State Park	10b	1	2014-10-30	2014-10-31
York River State Park	11a	0	2014-10-30	2014-10-31
York River State Park	11b	0	2014-10-30	2014-10-31
York River State Park	12a	1	2014-10-30	2014-10-31
York River State Park	12b	1	2014-10-30	2014-10-31
York River State Park	13b	1	2014-10-30	2014-10-31
Indian Field Creek	1a	1	2014-10-30	2014-10-31
Indian Field Creek	1b	0	2014-10-30	2014-10-31
Indian Field Creek	2a	0	2014-10-30	2014-10-31
Indian Field Creek	2b	1	2014-10-30	2014-10-31
Indian Field Creek	3a	0	2014-10-30	2014-10-31
Indian Field Creek	3b	0	2014-10-30	2014-10-31
Indian Field Creek	4a	0	2014-10-30	2014-10-31
Indian Field Creek	4b	1	2014-10-30	2014-10-31
Indian Field Creek	5a	0	2014-10-30	2014-10-31
Indian Field Creek	5b	1	2014-10-30	2014-10-31
Indian Field Creek	6a	0	2014-10-30	2014-10-31
Indian Field Creek	6b	0	2014-10-30	2014-10-31
Indian Field Creek	7a	0	2014-10-30	2014-10-31
Indian Field Creek	7b	1	2014-10-30	2014-10-31
Indian Field Creek	8a	1	2014-10-30	2014-10-31
Indian Field Creek	8b	1	2014-10-30	2014-10-31
Indian Field Creek	9a	0	2014-10-30	2014-10-31
Indian Field Creek	9b	0	2014-10-30	2014-10-31
Indian Field Creek	10a	0	2014-10-30	2014-10-31
Indian Field Creek	10b	0	2014-10-30	2014-10-31
Indian Field Creek	11a	0	2014-10-30	2014-10-31
Indian Field Creek	11b	0	2014-10-30	2014-10-31
Indian Field Creek	12a	0	2014-10-30	2014-10-31
Indian Field Creek	12b	0	2014-10-30	2014-10-31
Indian Field Creek	13b	0	2014-10-30	2014-10-31
Messick Point	1a	0	2014-10-30	2014-10-31
Messick Point	1b	0	2014-10-30	2014-10-31
Messick Point	2a	0	2014-10-30	2014-10-31
Messick Point	2b	0	2014-10-30	2014-10-31
Messick Point	3a	1	2014-10-30	2014-10-31
Messick Point	3b	0	2014-10-30	2014-10-31
Messick Point	4a	1	2014-10-30	2014-10-31
Messick Point	4b	1	2014-10-30	2014-10-31
Messick Point	5a	1	2014-10-30	2014-10-31
Messick Point	5b	1	2014-10-30	2014-10-31
Messick Point	6a	1	2014-10-30	2014-10-31
Messick Point	6b	0	2014-10-30	2014-10-31
Messick Point	7a	1	2014-10-30	2014-10-31
Messick Point	7b	0	2014-10-30	2014-10-31
Messick Point	8a	1	2014-10-30	2014-10-31
Messick Point	8b	1	2014-10-30	2014-10-31
Messick Point	9a	0	2014-10-30	2014-10-31
Messick Point	9b	1	2014-10-30	2014-10-31
Messick Point	10a	1	2014-10-30	2014-10-31
Messick Point	10b	1	2014-10-30	2014-10-31
Messick Point	11a	1	2014-10-30	2014-10-31
Messick Point	11b	1	2014-10-30	2014-10-31
Messick Point	12a	0	2014-10-30	2014-10-31
Messick Point	12b	1	2014-10-30	2014-10-31
Messick Point	13b	1	2014-10-30	2014-10-31
Oyster/Eastern Shore	1a	0	2014-10-30	2014-10-31
Oyster/Eastern Shore	1b	0	2014-10-30	2014-10-31
Oyster/Eastern Shore	2a	0	2014-10-30	2014-10-31
Oyster/Eastern Shore	2b	0	2014-10-30	2014-10-31
Oyster/Eastern Shore	3a	0	2014-10-30	2014-10-31
Oyster/Eastern Shore	3b	0	2014-10-30	2014-10-31
Oyster/Eastern Shore	4a	0	2014-10-30	2014-10-31
Oyster/Eastern Shore	4b	0	2014-10-30	2014-10-31
Oyster/Eastern Shore	5a	0	2014-10-30	2014-10-31
Oyster/Eastern Shore	5b	0	2014-10-30	2014-10-31
Oyster/Eastern Shore	6a	0	2014-10-30	2014-10-31
Oyster/Eastern Shore	6b	0	2014-10-30	2014-10-31
Oyster/Eastern Shore	7a	0	2014-10-30	2014-10-31
Oyster/Eastern Shore	7b	1	2014-10-30	2014-10-31
Oyster/Eastern Shore	8a	1	2014-10-30	2014-10-31
Oyster/Eastern Shore	8b	1	2014-10-30	2014-10-31
Oyster/Eastern Shore	9a	0	2014-10-30	2014-10-31
Oyster/Eastern Shore	9b	0	2014-10-30	2014-10-31
Oyster/Eastern Shore	10a	0	2014-10-30	2014-10-31
Oyster/Eastern Shore	10b	1	2014-10-30	2014-10-31
Oyster/Eastern Shore	11a	0	2014-10-30	2014-10-31
Oyster/Eastern Shore	11b	0	2014-10-30	2014-10-31
Oyster/Eastern Shore	12a	1	2014-10-30	2014-10-31
Oyster/Eastern Shore	12b	1	2014-10-30	2014-10-31
Oyster/Eastern Shore	13b	0	2014-10-30	2014-10-31

## Sheet: VA marsh environment data
site	date.deployed	latitude	longitude	temperature.C	salinity.psu
West Point	2014-06-03	37.3228	(-)76.4722	24.19	2.5
York River State Park	2014-06-03	37.2539	(-)76.4334	23.85	8.8
Indian Field Creek	2014-06-03	37.166	(-)76.3322	23.97	15.4
Messick Point	2014-06-03	37.1083	(-)76.3183	26.7	18.37
Oyster/Eastern Shore	2014-06-03	37.1719	(-)75.5533	23.2	34.58
West Point	2014-07-01	37.3228	(-)76.4722	28.45	5.9
York River State Park	2014-07-01	37.2539	(-)76.4334	30.2	11.62
Indian Field Creek	2014-07-01	37.166	(-)76.3322	27.86	18.4
Messick Point	2014-07-01	37.1083	(-)76.3183	26.71	19.98
Oyster/Eastern Shore	2014-07-01	37.1719	(-)75.5533	26.82	35.27
West Point	2014-08-03	37.3228	(-)76.4722	24.62	6.5
York River State Park	2014-08-03	37.2539	(-)76.4334	23.15	11.5
Indian Field Creek	2014-08-03	37.166	(-)76.3322	23.86	19
Messick Point	2014-08-03	37.1083	(-)76.3183	22.97	20
Oyster/Eastern Shore	2014-08-03	37.1719	(-)75.5533	23.26	33.5
West Point	2014-09-29	37.3228	(-)76.4722	22.08	11.63
York River State Park	2014-09-29	37.2539	(-)76.4334	21.5	16.36
Indian Field Creek	2014-09-29	37.166	(-)76.3322	22.38	21.03
Messick Point	2014-09-29	37.1083	(-)76.3183	21.68	20.05
Oyster/Eastern Shore	2014-09-29	37.1719	(-)75.5533	22.58	33.23
West Point	2014-10-30	37.3228	(-)76.4722	18.08	11.49
York River State Park	2014-10-30	37.2539	(-)76.4334	17.33	17.92
Indian Field Creek	2014-10-30	37.166	(-)76.3322	17.92	23.04
Messick Point	2014-10-30	37.1083	(-)76.3183	16.76	24.84
Oyster/Eastern Shore	2014-10-30	37.1719	(-)75.5533	17.19	34.96

## Sheet: VA - NC data
Site	marsh.or.seagrass	deploy.date	retrieve.date	number.deployed	number.retrieved	number.squid.remaining.1hr	number.squid.remaining.24hr	mean.number.crustaceans.per.g.seagrass	sem.number.crustaceans.per.g.seagrass	mean.biomass.crustaceans.per.g.seagrass	sem.biomass.crustaceans.per.g.seagrass
VA	Eelgrass	2014-04-23	2014-04-24	25	23	25	22	23.6013	5.18361	15.5429	5.2481
VA	Marsh	2014-04-23	2014-04-24	25	25	25	25
NC	Eelgrass	2014-04-29	2014-04-30	25	24	25	1	245.598	39.4837	62.6239	23.3491
NC	Marsh	2014-04-29	2014-04-30	25	25	25	6
VA	Eelgrass	2014-05-22	2014-05-23	25	25	9	1	33.7236	10.6752	12.6351	4.93881
VA	Marsh	2014-05-22	2014-05-23	25	25	25	7
NC	Eelgrass	2014-05-27	2014-05-28	25	25	0	0	602.683	210.009	51.4844	18.8314
NC	Marsh	2014-05-27	2014-05-28	25	25	24	0
VA	Eelgrass	2014-06-09	2014-06-10	25	25	25	17	63.6094	16.4862	42.227	8.53645
VA	Marsh	2014-06-09	2014-06-10	25	25	23	0
NC	Eelgrass	2014-06-18	2014-06-19	25	25	2	0	79.7988	15.8467	83.2698	29.3397
NC	Marsh	2014-06-18	2014-06-19	25	18	2	0
VA	Eelgrass	2014-07-07	2014-07-08	25	25	4	3	31.9032	2.76601	98.7052	10.7779
VA	Marsh	2014-07-07	2014-07-08	25	25	25	18
NC	Eelgrass	2014-07-16	2014-07-17	25	25	NA-STORM	0	72.1053	26.549	64.9463	24.9052
NC	Marsh	2014-07-16	2014-07-17	25	25	NA-STORM	0
VA	Eelgrass	2014-08-07	2014-08-08	25	25	12	2	329.802	49.3301	83.0954	9.9449
VA	Marsh	2014-08-07	2014-08-08	25	25	25	0
NC	Eelgrass	2014-08-20	2014-08-21	25	25	14	0	94.1817	24.6554	89.7141	43.5644
NC	Marsh	2014-08-20	2014-08-21	25	25	25	0
VA	Eelgrass	2014-09-04	2014-09-05	25	24	16	0	353.058	95.806	113.587	23.8728
VA	Marsh	2014-09-04	2014-09-05	25	25	25	0
NC	Eelgrass	2014-09-17	2014-09-18	25	25	5	0	173.005	44.1679	60.5055	9.04746
NC	Marsh	2014-09-17	2014-09-18	25	25	2	0
VA	Eelgrass	2014-10-21	2014-10-22	25	25	19	10	105.227	19.6252	53.4356	11.1891
VA	Marsh	2014-10-21	2014-10-22	25	25	25	0
NC	Eelgrass	2014-10-16	2014-10-17	25	25	7	0	299.571	60.679	73.4247	19.7603
NC	Marsh	2014-10-16	2014-10-17	25	25	25	0
VA	Eelgrass	2014-11-20	2014-11-21	25	25	25	25	50.9979	24.5266	16.8986	4.60098
VA	Marsh	2014-11-20	2014-11-21	25	25	25	10
NC	Eelgrass	2014-11-18	2014-11-19	25	25	25	12	439.8	71.8748	253.142	71.7861
NC	Marsh	2014-11-18	2014-11-19	25	25	25	8
